# Supplementary material for: A Novel Competitive Binding Screening Assay Reveals Sennoside B as a Potent Natural Product Inhibitor of TNF-α
Source: Biomedicines. 2021 Sep 17;9(9):1250. doi: 10.3390/biomedicines9091250 (PMC8465676; doi:10.3390/biomedicines9091250)
Supplement: Supplementary file 1 [file biomedicines-09-01250-s001.zip]

Archive with 1 entries (1 files):
- biomedicines-1348369-supplementary.pdf
